# Supplementary material for: Exploring the Association of HLA Genetic Risk Burden on Thalamic and Hippocampal Atrophy in Multiple Sclerosis Patients
Source: Genes (Basel). 2022 Nov 17;13(11):2136. doi: 10.3390/genes13112136 (PMC9690825; doi:10.3390/genes13112136)
Supplement: Supplementary file 1 [file genes-13-02136-s001.zip]

Archive with 5 entries (3 files):
- genes-2010292-supplementary/
- genes-2010292-supplementary/Supplementary files/
- genes-2010292-supplementary/Supplementary files/Supplementary files caption.pdf
- genes-2010292-supplementary/Supplementary files/Supplementary Table S1.xlsx
- genes-2010292-supplementary/Supplementary files/Supplementary Table S2.xlsx
