# Supplementary material for: Exploring the Association of HLA Genetic Risk Burden on Thalamic and Hippocampal Atrophy in Multiple Sclerosis Patients
Source: Genes (Basel). 2022 Nov 17;13(11):2136. doi: 10.3390/genes13112136 (PMC9690825; doi:10.3390/genes13112136)
Supplement: Supplementary file 1 [file genes-13-02136-s001.zip › genes-2010292-supplementary/Supplementary files/Supplementary Table S1.xlsx]

## Sheet: Foglio1
	Supplementary Table 1. Association statistic for the 29 investigated HLA MS susceptibility loci and the MRI metrics.
	Locus	A1	WMV		GMV		HippV		ThalV		T2LV
			BETA	P	BETA	P	BETA	P	BETA	P	BETA	P
	SNP_A_30019035_G	Pr	5.475	0.3631	2.309	0.7377	0.04173	0.495	0.197	0.07383	0.004433	0.959
	SNP_B_31430501	Ab	6.462	0.2377	-1.597	0.7989	0.04578	0.4106	0.08526	0.397	-0.04941	0.5188
	HLA_B_3503	Pr	4.307	0.7071	-0.4258	0.9741	0.05102	0.6607	0.1293	0.5348	0.005211	0.9748
	HLA_B_3801	Pr	1.342	0.9313	-0.7307	0.9672	-0.192	0.222	-0.3557	0.2065	0.2054	0.3574
	HLA_B_5201	Pr	-14.7	0.5703	-59.49	0.04413	-0.2623	0.3209	-1.209	0.01029	0.993	0.007302
	SNP_B_31431656	T	3.694	0.5252	-6.272	0.3454	-0.0266	0.6516	-0.001791	0.9866	-0.03984	0.6305
	AA_B_45_31432581_TK	Pr	-8.797	0.2467	-9.694	0.2641	-0.02632	0.7324	-0.108	0.4424	0.1327	0.2198
	rs9266629	C	8.913	0.1912	8.888	0.2539	0.04938	0.4747	0.1862	0.136	-0.1789	0.06527
	rs3093982	T	-2.301	0.7658	0.3409	0.9693	-0.04835	0.5374	0.09079	0.5337	-0.03148	0.7733
	rs2523500	C	-0.09576	0.9835	9.269	0.07901	0.003488	0.9406	0.1519	0.0747	-0.09114	0.1678
	rs2844482	A	8.806	0.1373	-3.642	0.5912	-0.04229	0.4809	-0.06404	0.5589	-0.04704	0.578
	rs2229092	C	23.66	0.005494	1.579	0.8719	-0.03862	0.656	0.06272	0.6978	-0.08477	0.4864
	rs17493811	G	-3.249	0.8253	28.94	0.08476	0.09383	0.5286	0.4645	0.09128	-0.1733	0.3991
	SNP_DRB1_32659926_CA	Pr	-0.3968	0.9448	-7.392	0.2584	-0.0005105	0.993	-0.06674	0.5292	0.121	0.1378
	HLA_DRB1_1303	Pr	-25.11	0.08644	-11.16	0.5057	-0.01333	0.9284	-0.6876	0.01162	0.2642	0.2087
	HLA_DRB1_1501	Pr	7.525	0.3108	15.29	0.07398	-0.06994	0.358	0.1714	0.2146	-0.1253	0.2228
	SNP_DRB1_32660116_A	Ab	-1.014	0.8163	1.353	0.7866	-0.01672	0.7071	0.04199	0.6028	0.06159	0.3189
	rs9271366	G	6.028	0.4085	12.21	0.1462	-0.09244	0.2141	0.1113	0.4103	-0.05829	0.5664
	HLA_DQA1_06	Pr	-15.41	0.7041	-9.253	0.8419	-0.3859	0.347	-0.4071	0.5796	-0.3504	0.5474
	SNP_DQA1_32717151	G	-4.411	0.3345	-3.273	0.5308	0.02475	0.5924	0.01571	0.8516	0.1192	0.0652
	AA_DQA1_130_32717853_S	Pr	13.61	0.1652	-2.137	0.8494	0.03464	0.7283	0.03154	0.86	0.05549	0.691
	AA_DQB1_221_32737116_Q	Pr	8.737	0.06662	7.411	0.1736	0.04489	0.3536	0.2357	0.006389	-0.1262	0.06089
	SNP_DQB1_32740773_C	Pr	4.017	0.7032	17.56	0.1466	0.003525	0.9738	0.2762	0.1555	-0.1366	0.3686
	AA_DQB1_-5_32742280_L	Ab	8.683	0.06308	7.076	0.1853	0.05582	0.2412	0.2313	0.006547	-0.1518	0.02144
	rs7454108	C	-5.482	0.5291	-8.457	0.3953	-0.0313	0.7224	-0.06086	0.7	0.2217	0.07278
	rs3135024	C	-12.22	0.007989	0.1337	0.9799	-0.02863	0.5418	-0.1591	0.05942	0.1397	0.03408
	rs3097671	C	-9.073	0.08862	-3.648	0.5498	-0.05104	0.3454	-0.2103	0.0309	0.1704	0.02455
	rs11751659	G	3.695	0.5532	3.038	0.6695	0.007387	0.9067	0.1227	0.2837	-0.1295	0.1436
	rs9277626	G	8.125	0.09045	-1.498	0.7851	-0.07161	0.1406	0.006067	0.9454	-0.05718	0.3993
