# Supplementary material for: Exploring the Association of HLA Genetic Risk Burden on Thalamic and Hippocampal Atrophy in Multiple Sclerosis Patients
Source: Genes (Basel). 2022 Nov 17;13(11):2136. doi: 10.3390/genes13112136 (PMC9690825; doi:10.3390/genes13112136)
Supplement: Supplementary file 1 [file genes-13-02136-s001.zip › genes-2010292-supplementary/Supplementary files/Supplementary Table S2.xlsx]

## Sheet: Foglio1
	Supplementary Table 2. Association statistic for the 10 investigated HLA alleles associated at p<5x10-8 in Bian et al and the MRI metrics.
	Locus	A1	WMV		GMV		HippV		ThalV		T2LV
			BETA	P	BETA	P	BETA	P	BETA	P	BETA	P
	HLA_B_0801	P	-1.296	0.8907	-6.87	0.5259	0.003832	0.9681	-0.04781	0.7811	0.1225	0.3614
	HLA_DRB1_0301	P	-7.627	0.2672	-10.15	0.1965	-0.01457	0.8344	-0.08162	0.5142	-0.02285	0.816
	HLA_DQB1_0201	P	-8.856	0.1718	-7.328	0.3235	-0.005395	0.9347	-0.127	0.2847	0.004034	0.9653
	HLA_DQA1_0501	P	-5.42	0.2427	-1.389	0.7935	0.002868	0.9515	-0.1344	0.113	-0.02581	0.695
	HLA_A_0101	P	-14.36	0.03179	0.327	0.966	-0.005924	0.9305	-0.1344	0.2738	0.1442	0.1297
	HLA_B_0702	P	-8.617	0.3083	6.57	0.4971	-0.01107	0.8974	0.1824	0.2581	-0.1073	0.366
	HLA_C_0501	P	-4.349	0.6951	-3.797	0.7651	-0.03779	0.7369	0.01501	0.9406	-0.1051	0.5094
	HLA_C_0702	P	-7.838	0.31	10.51	0.2339	0.04088	0.6024	0.2988	0.04027	-0.1238	0.2584
	HLA_DQB1_0302	P	-5.313	0.5317	-10.61	0.274	-0.02591	0.7631	-0.06821	0.6581	0.1987	0.09959
	HLA_DQA1_0301	P	0.3312	0.9618	-0.7887	0.9206	0.03911	0.5766	0.01092	0.9311	0.08061	0.4144
